# Supplementary material for: Venous Thromboembolism and Bleeding with Temozolomide-, Bevacizumab-, and Nitrosourea-Based Therapy in Glioma: A Dual-Database Pharmacovigilance Study
Source: Cancers (Basel). 2025 Dec 30;18(1):130. doi: 10.3390/cancers18010130 (PMC12784670; doi:10.3390/cancers18010130)
Supplement: Supplementary file 1 [file cancers-18-00130-s001.zip]

Archive with 1 entries (1 files):
- cancers-4050776-supplementary.pdf
